# Supplementary material for: Melatonin-inspired hybrid spheroids accelerate intestinal repair via YAP-driven fetal reprogramming
Source: Asian J Pharm Sci. 2026 Jun 20;21(4):101176. doi: 10.1016/j.ajps.2026.101176 (PMC13400227; doi:10.1016/j.ajps.2026.101176)
Supplement: Supplementary file 2 [file mmc2.xlsx]

## Sheet: gene_set_1
Injury-responsive repairing epithelium signature(up)	doi.org/10.1038/s41422-020-00453-x	AW112010	Batf2	C3	Capg	Cd74	Cdk11b	Cxcl2	D16Ertd472e	Ddah1	Duox2	Duoxa2	Egln3	Eif4e3	Epha2	Gadd45g	Gbp7	H2-Ab1	H2-Q7	Hk2	Hmox1	Hs3st1	Icam1	Ido1	Ier3	Ifi47	Igtp	Il4ra	Lpcat4	Lrg1	Ly6a	Mecom	Mst1r	Myo9b	Pitpnm1	Pkp4	Plec	Plk2	Reg3b	Reg3g	Rhof	Ripk3	Rnf213	S100a11	Sbno2	Slc7a11	Socs1	Socs3	Sprr1a
YAP activation	doi.org/10.1038/nature15382_YAPtg/Con >2	Serpinb9b	Cryab	Ggta1	Plau	Ly6c1	Wnt7a	Lor	Btn1a1	Akap2	AF064781	P2rx2	Ildr2	Ctgf	Psca	Krt80	Ly6c2	Ehd2	Fam46b	Slc25a43	Amotl2	Ankrd35	Synpo2l	Rassf8	Gcnt1	Cyr61	Clic3	2610019F03Rik	Mtap6	Fgd3	Akap5	Wwc2	Rsad2	Rbpms	Slc5a5	Dusp14	Zfp185	39509	Usp18	Yap1	Il33	Apol9a	Adam8	Apol9b	Rassf8	Msln	Sh3tc2	Hpcal4	Ahnak2
irradiation-induced quiescent population	doi.org/10.1038/s41586-019-1154-y (SSC2c)	Malat1	Ly6d	Clu	Cldn4	Sprr1a	Areg	Gsta1	Tm4sf4	Lypd8	Neat1	Ubd	Ctsd	Reg3g	Cdkn1a	Guca2a	Emp1	Muc3	Ms4a10	Gm42418	Ahnak	Lamc2	Serpinb1a	Cdh1	Krt19	Cdhr5	Ccnd2	Cldn3	Cxadr	Lgals3	Gsta4	F3	Cxcl16	2210407C18Rik	F11r	Xist	Reg3b	Prap1	Guca2b	Itm2b	Nupr1	Anxa1	Basp1	Krt8	Tob1	Itgb4	Cdh17	Anxa2	Plec
Fetal spheroids	doi.org/10.1016/j.celrep.2013.09.005	SPP1	GJA1	CTGF	BASP1	TACSTD2	CAR2	SFTPD	MAL	CLU	WFDC2	MSLN	VSIG1	EXPI	TUBB6	LY6A	SYT14L	CRIP2	ANXA1	COL4A1	IL33	LY6F	SPRR1A	LOR	COL4A2	KRT4	IGFBP7	AKAP13	SPTSSB	ECSCR	IVL	GKN1	AKR1B8	CDH13	SLC45A3	EFNA5	ANXA8	1700007K13RIK	ACSM3	PPIC	ANXA3	EDA2R	S100A6	LDH2	LY6C	EFEMP1	DDIT4L	PDZK1IP1	LY6D
wound-responsive epthelial cells	doi.org/10.1016/j.devcel.2021.12.012	Clu	Msln	Sprr1a	Adam8	Plaur	Ly6d	Plat	Acsbg1	Mal	Anxa1	Trim10	Isg20	Il1rl1	Anxa5	Inhba	Vill	Cd44	Emp2	F3	Hmox1	Il11	Krt7	Ap1s2	Bmp8b	Pdlim7	Aldh1a3	Dok2	Egfr	Phldb2	Ubd	Phlda3	Fgd3	Tnfrsf22	Rap2b	Lox	Akr1b8	Sprr2h	Prss12	Mmp10	Dyrk3	Rbp1	Tnfrsf12a	Atg9b	Stx11	Las1l	Stx1a	Phlda1	Arid5a
[truncated: 823 more columns]
